# Supplementary material for: The (mis)measurement of the Dark Triad Dirty Dozen: exploitation at the core of the scale
Source: PeerJ. 2016 Mar 1;4:e1748. doi: 10.7717/peerj.1748 (PMC4782707; doi:10.7717/peerj.1748)
Supplement: Data S1 [file peerj-04-1748-s001.zip]

Archive with 1 entries (1 files):
- [Data] The (mis)measurement of the Dark Triad Dirty Dozen.sav
